# Supplementary material for: Development of PDMS Films Containing Thiamine Bromide and Sodium Iodide: Part 1—Matrix Characterisation and In Vitro Release
Source: Molecules. 2026 May 9;31(10):1588. doi: 10.3390/molecules31101588 (PMC13209605; doi:10.3390/molecules31101588)
Supplement: Supplementary file 1 [file molecules-31-01588-s001.zip]

Archive with 1 entries (1 files):
- molecules-4262088-supplementary.pdf
